# Supplementary material for: Insecticidal and Enzyme Inhibition Activities of Leaf/Bark Extracts, Fractions, Seed Oil and Isolated Compounds from Triadica sebifera (L.) Small against Aphis craccivora Koch
Source: Molecules. 2022 Mar 18;27(6):1967. doi: 10.3390/molecules27061967 (PMC8954943; doi:10.3390/molecules27061967)
Supplement: Supplementary file 1 [file molecules-27-01967-s001.zip]

Archive with 1 entries (1 files):
- molecules-1588516-supplementary.pdf
